# Supplementary material for: Adamts1 Exacerbates Post‐Myocardial Infarction Scar Formation via Mechanosensing of Integrin α8
Source: Adv Sci (Weinh). 2025 Sep 27;12(46):e04138. doi: 10.1002/advs.202504138 (PMC12697874; doi:10.1002/advs.202504138)
Supplement: Supplementary file 2 — Supplemental Table 1 [file ADVS-12-e04138-s003.xlsx]

## Sheet: Sheet1
Protein accession	Protein description	Gene name	ADAMTS1CKO_MI/ADAMTS1fl/fl_MI Ratio	ADAMTS1CKO_MI/ADAMTS1fl/fl_M P value	MW [kDa]	Coverage [%]	Peptides	PSMs	Unique Peptides	ADAMTS1CKO_MI_1	ADAMTS1CKO_MI_2	ADAMTS1CKO_MI_3	ADAMTS1fl/fl_MI_1	ADAMTS1fl/fl_MI_2	ADAMTS1fl/fl_MI_3
A2ARA8_Mouse	Integrin alpha-8	Itga8	0.724453	0.000110633	117.5	2	2	2	1	0.809087	0.866139	0.845237	1.15668	1.14634	1.1761
A3KGS3_Mouse	Ral GTPase-activating protein subunit alpha-2	Ralgapa2	2.03927	0.000182373	210.2	1	2	2	2	1.36922	1.24259	1.42545	0.701171	0.656163	0.622422
A6X8Z5_Mouse	Rho GTPase-activating protein 31	Arhgap31	1.31424	0.0294214	155.2	2	2	2	2	1.12774	1.10015	1.18624	0.910948	0.73308	0.953774
G3X9K3_Mouse	Brefeldin A-inhibited guanine nucleotide-exchange protein 1	Arfgef1	2.95122	6.08217e-06	208.4	2	4	6	1	1.48816	1.5144	1.49784	0.542776	0.485381	0.496769
O09172_Mouse	Glutamate--cysteine ligase regulatory subunit	Gclm	1.30406	0.00101918	30.5	6	1	4	1	1.09922	1.18995	1.11315	0.893014	0.838481	0.877526
O35143_Mouse	ATPase inhibitor, mitochondrial	Atp5if1	0.695134	0.000945823	12.2	20	2	4	2	0.809701	0.883683	0.766624	1.19305	1.16889	1.17695
O35930_Mouse	Platelet glycoprotein Ib alpha chain	Gp1ba	1.51142	0.000957065	80	1	1	1	1	1.12082	1.20248	1.29464	0.819705	0.811198	0.762836
O55042_Mouse	Alpha-synuclein	Snca	1.6686	1.02869e-05	14.5	39	4	9	4	1.25909	1.26647	1.23822	0.76827	0.726415	0.760967
O70145_Mouse	Neutrophil cytosol factor 2	Ncf2	1.45498	0.00985522	59.4	3	1	2	1	1.09627	1.22662	1.2385	0.869223	0.875386	0.703119
P00397_Mouse	Cytochrome c oxidase subunit 1	Mtco1	0.759227	2.24351e-05	56.9	6	1	9	1	0.846139	0.86589	0.877284	1.14803	1.12447	1.13796
P00920_Mouse	Carbonic anhydrase 2	Ca2	1.8843	1.7423e-05	29	56	10	60	10	1.27557	1.31798	1.2966	0.66781	0.674667	0.722022
P01867_Mouse	Immunoglobulin heavy constant gamma 2B	Ighg2b	1.51455	9.67609e-05	44.2	29	7	14	7	1.21438	1.2254	1.18866	0.806067	0.828449	0.761215
P01872_Mouse	Immunoglobulin heavy constant mu	Ighm	1.41941	7.76484e-05	49.9	28	9	27	9	1.17023	1.18269	1.13933	0.844525	0.822181	0.793657
P01942_Mouse	Hemoglobin subunit alpha	Hba	2.30067	4.9312e-07	15.1	88	8	263	8	1.39027	1.41345	1.39704	0.623802	0.596222	0.605856
P02088_Mouse	Hemoglobin subunit beta-1	Hbb-b1	2.11805	3.84734e-07	15.8	69	10	419	9	1.33876	1.39405	1.37257	0.647518	0.643599	0.647161
P02104_Mouse	Hemoglobin subunit epsilon-Y2	Hbb-y	1.48356	0.000239577	16.1	18	3	4	2	1.15545	1.23394	1.2022	0.823035	0.830997	0.766893
P04919_Mouse	Band 3 anion transport protein	Slc4a1	1.7894	0.000503141	103.1	19	11	42	11	1.22131	1.3151	1.29243	0.781522	0.705597	0.652619
P08032_Mouse	Spectrin alpha chain, erythrocytic 1	Spta1	1.53251	2.01301e-06	279.7	26	49	90	48	1.21191	1.20212	1.2262	0.78013	0.803507	0.79171
P08071_Mouse	Lactotransferrin	Ltf	1.32554	0.0145011	77.8	3	2	2	2	1.12626	1.12616	1.17396	0.786727	0.980625	0.817549
P09813_Mouse	Apolipoprotein A-II	Apoa2	1.32369	3.36546e-05	11.3	9	1	5	1	1.11211	1.16435	1.14799	0.861405	0.860246	0.865406
P14847_Mouse	C-reactive protein	Crp	1.30059	0.00340333	25.3	18	2	3	2	1.07152	1.18334	1.1425	0.88718	0.90592	0.819078
P15327_Mouse	Bisphosphoglycerate mutase	Bpgm	1.62549	5.11796e-06	30	24	5	15	5	1.24216	1.22786	1.25415	0.753783	0.784399	0.752931
P15508_Mouse	Spectrin beta chain, erythrocytic	Sptb	1.34718	7.73489e-06	245.1	28	46	78	41	1.14543	1.16614	1.14407	0.841595	0.863102	0.860388
P16015_Mouse	Carbonic anhydrase 3	Ca3	1.49928	0.00031905	29.3	38	7	19	7	1.11843	1.22562	1.20602	0.76187	0.787559	0.818419
P16301_Mouse	Phosphatidylcholine-sterol acyltransferase	Lcat	1.3984	0.00972803	49.7	3	1	1	1	1.2282	1.21914	1.06101	0.791989	0.786952	0.929887
P19123_Mouse	Troponin C, slow skeletal and cardiac muscles	Tnnc1	0.742554	9.75832e-06	18.4	56	8	62	8	0.861451	0.841127	0.855314	1.16323	1.1317	1.1498
P21107_Mouse	Tropomyosin alpha-3 chain	Tpm3	0.560667	1.72461e-05	33	22	7	32	1	0.734715	0.725991	0.692352	1.31846	1.27063	1.25108
P21981_Mouse	Protein-glutamine gamma-glutamyltransferase 2	Tgm2	0.760146	0.000145533	77	36	19	58	19	0.838492	0.876389	0.86137	1.14254	1.09735	1.14926
P27005_Mouse	Protein S100-A8	S100a8	1.5681	0.000172704	10.3	49	2	2	2	1.21039	1.17125	1.29047	0.764977	0.807396	0.769383
P28654_Mouse	Decorin	Dcn	0.744683	0.00123758	39.8	29	10	26	9	0.848681	0.905608	0.805354	1.16856	1.118	1.15066
P28659_Mouse	CUGBP Elav-like family member 1	Celf1	1.41649	0.00777529	52.1	8	3	3	2	1.22788	1.19936	1.09621	0.872698	0.884704	0.730044
P30285_Mouse	Cyclin-dependent kinase 4	Cdk4	1.499	0.000568714	33.7	4	1	1	1	1.13886	1.23731	1.23061	0.844247	0.759481	0.802398
P31725_Mouse	Protein S100-A9	S100a9	1.60041	0.000307658	13	30	3	8	3	1.21935	1.27304	1.21115	0.732958	0.752628	0.828535
P32848_Mouse	Parvalbumin alpha	Pvalb	2.39353	2.475e-05	11.9	12	1	3	1	1.45086	1.48926	1.30897	0.590739	0.592585	0.591915
P39655_Mouse	Polyunsaturated fatty acid lipoxygenase ALOX12	Alox12	1.37965	0.0408492	75.3	4	2	3	2	1.17879	0.960387	1.34384	0.90936	0.806068	0.809141
P40201_Mouse	Chromodomain-helicase-DNA-binding protein 1	Chd1	1.75855	0.00314353	196.3	1	1	1	1	1.31733	1.16219	1.35333	0.840652	0.676113	0.662794
P48787_Mouse	Troponin I, cardiac muscle	Tnni3	0.724051	0.000147702	24.2	41	9	70	9	0.856945	0.838095	0.795414	1.1481	1.15819	1.13333
P49813_Mouse	Tropomodulin-1	Tmod1	0.761264	0.000771547	40.4	34	9	19	8	0.88686	0.812997	0.885053	1.14124	1.14001	1.1143
P51885_Mouse	Lumican	Lum	0.755211	9.10616e-05	38.2	33	9	41	9	0.864848	0.848246	0.854679	1.17099	1.10928	1.11981
P52430_Mouse	Serum paraoxonase/arylesterase 1	Pon1	1.54357	4.21976e-05	39.5	5	2	2	2	1.2036	1.21929	1.22685	0.772859	0.82274	0.768881
P58771_Mouse	Tropomyosin alpha-1 chain	Tpm1	0.606227	9.98098e-07	32.7	40	11	65	5	0.760125	0.753391	0.75425	1.22583	1.2678	1.24715
P58774_Mouse	Tropomyosin beta chain	Tpm2	0.671483	9.50979e-06	32.8	12	4	19	2	0.821456	0.801974	0.786127	1.18652	1.21092	1.19097
P61014_Mouse	Cardiac phospholamban	Pln	1.56223	0.000402504	6.1	33	2	7	2	1.22785	1.27398	1.19594	0.763985	0.847687	0.755305
P62137_Mouse	Serine/threonine-protein phosphatase PP1-alpha catalytic subunit	Ppp1ca	0.734325	0.000786027	37.5	46	10	27	2	0.820805	0.900646	0.818939	1.17085	1.12449	1.16415
P62141_Mouse	Serine/threonine-protein phosphatase PP1-beta catalytic subunit	Ppp1cb	0.751931	0.0246646	37.2	43	9	25	2	0.911355	0.729798	0.896709	1.12809	1.04497	1.20207
P70290_Mouse	55 kDa erythrocyte membrane protein	Mpp1	1.33304	8.65965e-05	52.2	18	7	13	7	1.17402	1.12044	1.13292	0.873995	0.841668	0.855435
P70444_Mouse	BH3-interacting domain death agonist	Bid	1.35177	0.000161443	21.9	26	3	3	3	1.17726	1.12015	1.12728	0.819324	0.861765	0.852406
P97447_Mouse	Four and a half LIM domains protein 1	Fhl1	0.749697	2.26709e-05	31.9	50	11	32	11	0.856516	0.861816	0.879661	1.14734	1.14038	1.17767
Q02357_Mouse	Ankyrin-1	Ank1	1.55657	8.10706e-05	204.1	17	26	47	24	1.20126	1.25104	1.23097	0.75477	0.790551	0.820954
Q02566_Mouse	Myosin-6	Myh6	0.748191	1.92653e-06	223.4	53	111	1408	33	0.849949	0.86467	0.853961	1.15296	1.13467	1.14542
Q3TIU4_Mouse	2',5'-phosphodiesterase 12	Pde12	1.5258	0.000143413	67.5	4	2	2	2	1.21215	1.22874	1.19197	0.789391	0.834925	0.756633
Q3UHZ5_Mouse	Leiomodin-2	Lmod2	0.750853	0.000138196	62	13	5	5	5	0.851526	0.838822	0.853752	1.16722	1.12901	1.09205
Q5SYD0_Mouse	Unconventional myosin-Id	Myo1d	0.725823	3.13285e-05	116	5	4	6	4	0.835128	0.832483	0.844245	1.18662	1.12929	1.14479
Q5U5Q9_Mouse	BRCA1-A complex subunit RAP80	Uimc1	1.57686	0.00611603	81.4	2	1	2	1	1.13879	1.21965	1.32225	0.811477	0.667712	0.854997
Q61171_Mouse	Peroxiredoxin-2	Prdx2	1.4022	2.71399e-05	21.8	65	9	93	9	1.1891	1.19292	1.13982	0.828672	0.838948	0.844041
Q61247_Mouse	Alpha-2-antiplasmin	Serpinf2	1.35088	0.000318585	54.9	9	4	9	4	1.1583	1.19234	1.12353	0.861944	0.826333	0.883499
Q61554_Mouse	Fibrillin-1	Fbn1	0.729158	4.29369e-06	312.1	28	52	184	51	0.857385	0.832785	0.836296	1.15553	1.15179	1.15758
Q61838_Mouse	Pregnancy zone protein	Pzp	1.36037	2.34585e-08	165.7	37	36	132	36	1.15776	1.15542	1.1507	0.846739	0.848097	0.851431
Q6PDX6_Mouse	E3 ubiquitin-protein ligase Rnf220	Rnf220	1.30342	0.00285989	62.7	2	1	2	1	1.07735	1.15743	1.16604	0.916816	0.820843	0.871503
Q6VGS5_Mouse	Protein Daple	Ccdc88c	0.730295	0.000855302	226.4	0	1	5	1	0.849007	0.886181	0.797177	1.18085	1.11747	1.16927
Q80TL0_Mouse	Protein phosphatase 1E	Ppm1e	1.36711	0.0351346	83.4	2	1	1	1	1.02715	1.21313	1.2308	0.789165	0.990154	0.759676
Q80Z71_Mouse	Tenascin-N	Tnn	1.62951	0.000728593	173	1	2	3	2	1.26831	1.23035	1.23087	0.728951	0.716727	0.84306
Q8BSM7_Mouse	Large neutral amino acids transporter small subunit 3	Slc43a1	1.70584	0.000977283	62.6	8	3	9	3	1.1453	1.35607	1.32132	0.712913	0.734504	0.793529
Q8CIF6_Mouse	SID1 transmembrane family member 2	Sidt2	1.40573	0.00595315	94.4	3	1	1	1	1.26055	1.07576	1.17812	0.761282	0.873019	0.86577
Q8K183_Mouse	Pyridoxal kinase	Pdxk	0.766257	0.00112211	35	4	1	2	1	0.848017	0.904618	0.850115	1.18395	1.09201	1.12074
Q8K558_Mouse	Trem-like transcript 1 protein	Treml1	1.37023	0.0219537	33.5	4	1	1	1	1.3054	1.09061	1.08	0.912055	0.747943	0.87682
Q8R4K2_Mouse	Interleukin-1 receptor-associated kinase 4	Irak4	1.35716	0.0193663	50.8	2	1	1	1	1.01096	1.26707	1.18345	0.885306	0.77708	0.888144
Q8VCB3_Mouse	Glycogen [starch] synthase, liver	Gys2	1.36833	0.00420766	80.8	2	2	2	1	1.11718	1.26294	1.09332	0.858337	0.880086	0.800028
Q99KG3_Mouse	RNA-binding protein 10	Rbm10	1.61133	0.00683073	103.4	2	1	1	1	1.43426	1.11722	1.16049	0.826146	0.697529	0.780002
Q99LG0_Mouse	Ubiquitin carboxyl-terminal hydrolase 16	Usp16	0.750598	0.037551	93.4	4	2	2	2	0.864494	0.770519	0.939351	1.06259	1.05137	1.3158
Q9CR51_Mouse	V-type proton ATPase subunit G 1	Atp6v1g1	0.766792	0.000159331	13.7	25	2	3	2	0.861431	0.87952	0.863091	1.16295	1.09376	1.13931
Q9D154_Mouse	Leukocyte elastase inhibitor A	Serpinb1a	0.755042	0.000188641	42.5	41	13	50	13	0.84522	0.823163	0.878998	1.12419	1.10649	1.14315
Q9D6N1_Mouse	Carbonic anhydrase 13	Ca13	1.73693	1.3712e-05	29.5	3	1	2	1	1.23449	1.28402	1.30001	0.73132	0.71475	0.75237
Q9D7S9_Mouse	Charged multivesicular body protein 5	Chmp5	1.61107	0.000141186	24.6	7	1	4	1	1.17219	1.24528	1.29394	0.769285	0.744563	0.789844
Q9D883_Mouse	Splicing factor U2AF 35 kDa subunit	U2af1	0.76309	0.000837497	27.8	4	1	1	1	0.874956	0.825998	0.895537	1.17069	1.10006	1.13184
Q9JHH6_Mouse	Carboxypeptidase B2	Cpb2	1.57611	6.5676e-05	48.8	8	2	2	2	1.22959	1.19137	1.25826	0.785849	0.801595	0.74693
Q9JHR9_Mouse	Nuclear receptor-interacting protein 2	Nrip2	1.34011	0.0215543	29.3	5	1	1	1	1.11719	1.1432	1.18295	0.893312	0.728191	0.947936
Q9QYB8_Mouse	Beta-adducin	Add2	1.31047	0.00247535	80.6	3	2	2	2	1.14372	1.15354	1.11383	0.816694	0.854422	0.93183
Q9QZD8_Mouse	Mitochondrial dicarboxylate carrier	Slc25a10	1.85621	0.00039441	31.7	6	1	1	1	1.36612	1.27077	1.27316	0.722685	0.750401	0.633382
Q9QZZ6_Mouse	Dermatopontin	Dpt	0.716815	0.0025441	24	4	1	1	1	0.827396	0.866942	0.810828	1.20822	1.06268	1.22395
Q9R111_Mouse	Guanine deaminase	Gda	1.47017	2.07357e-06	51	15	6	20	6	1.18446	1.21076	1.17922	0.815799	0.803345	0.812164
Q9WV69_Mouse	Dematin	Dmtn	1.36545	0.00135659	45.4	14	4	5	4	1.10218	1.22739	1.14131	0.83997	0.817719	0.884233
D3Z6Q9_Mouse	Bridging integrator 2	Bin2	1.4712	0.000703616	52.5	6	2	3	2	1.15127	1.15406	1.27419	0.828725	0.773369	0.830969
P13634_Mouse	Carbonic anhydrase 1	Ca1	1.92753	1.80952e-06	28.3	45	8	26	8	1.35589	1.29175	1.32552	0.69472	0.687042	0.679509
P56387_Mouse	Dynein light chain Tctex-type 3	Dynlt3	0.763502	0.0357063	12.9	21	1	2	1	0.825039	0.85361	0.916373	1.31769	1.05352	1.02764
P60603_Mouse	Reactive oxygen species modulator 1	Romo1	1.40745	0.00707641	8.2	23	1	1	1	1.21118	1.05499	1.24836	0.78776	0.903979	0.805352
P62046_Mouse	Leucine-rich repeat and calponin homology domain-containing protein 1	Lrch1	1.38259	0.0195617	79	3	2	2	1	1.06847	1.31095	1.11139	0.829978	0.762176	0.932679
P97457_Mouse	Myosin regulatory light chain 11	Myl11	1.36468	0.00462924	18.9	28	3	4	3	1.21738	1.13524	1.11637	0.847761	0.917033	0.777191
P99028_Mouse	Cytochrome b-c1 complex subunit 6, mitochondrial	Uqcrh	0.746385	0.000857701	10.4	55	3	23	3	0.807747	0.878773	0.871875	1.13616	1.10926	1.18229
Q6PGC1_Mouse	ATP-dependent RNA helicase DHX29	Dhx29	0.724823	0.00564959	153.9	2	1	1	1	0.868544	0.759734	0.892647	1.10308	1.23316	1.14175
Q6ZWZ2_Mouse	Ubiquitin-conjugating enzyme E2 R2	Ube2r2	1.34895	0.00127759	27.1	9	2	5	2	1.12912	1.09979	1.2223	0.878469	0.856927	0.823045
Q7TPW1_Mouse	Nexilin	Nexn	0.715644	4.13566e-06	72.1	20	14	32	13	0.831106	0.833193	0.845194	1.1801	1.17642	1.15011
Q80SY6_Mouse	Adenosine deaminase-like protein	Adal	1.40501	0.000119059	41	5	2	3	2	1.14577	1.14458	1.22208	0.824073	0.831217	0.844639
Q8BTV1_Mouse	Tumor suppressor candidate 3	Tusc3	1.66925	8.30097e-07	39.5	5	2	3	1	1.26604	1.23671	1.25923	0.755366	0.757361	0.74097
Q8C7E9_Mouse	Cleavage stimulation factor subunit 2 tau variant	Cstf2t	1.40666	0.048295	65.8	4	2	2	1	1.37212	1.21215	0.933063	0.803667	0.815422	0.881386
Q8CAY6_Mouse	Acetyl-CoA acetyltransferase, cytosolic	Acat2	1.30194	0.00235863	41.3	8	2	2	2	1.16487	1.12501	1.1089	0.914565	0.884696	0.811293
Q91XF0_Mouse	Pyridoxine-5'-phosphate oxidase	Pnpo	1.32129	0.00443034	30.1	3	1	1	1	1.09211	1.19499	1.13583	0.794792	0.89949	0.896327
Q923D2_Mouse	Flavin reductase (NADPH)	Blvrb	1.33663	0.000399551	22.2	47	6	12	6	1.13434	1.14865	1.15262	0.837484	0.830814	0.902045
Q9CQN6_Mouse	Transmembrane protein 14C	Tmem14c	1.38265	0.00125358	11.6	10	1	3	1	1.09942	1.2508	1.1393	0.824443	0.8492	0.85014
Q9CX80_Mouse	Cytoglobin	Cygb	1.35845	0.00324438	21.5	17	2	2	2	1.1735	1.05717	1.23209	0.821958	0.855649	0.871433
Q9D1H9_Mouse	Microfibril-associated glycoprotein 4	Mfap4	0.765122	0.000302948	28.9	20	3	5	3	0.847372	0.908268	0.854534	1.12351	1.138	1.14994
P05977_Mouse	Myosin light chain 1/3, skeletal muscle isoform	Myl1	0.753913	0.000211741	20.6	23	4	11	2	0.894474	0.848838	0.835631	1.15388	1.14343	1.12344
Q3UV17_Mouse	Keratin, type II cytoskeletal 2 oral	Krt76	0.660434	7.31556e-05	62.8	4	3	8	1	0.822906	0.797382	0.765661	1.19618	1.18158	1.23494
Q62394_Mouse	Zinc finger protein 185	Znf185	0.760698	0.00310546	38.3	2	1	1	1	0.820569	0.859385	0.911364	1.20368	1.08913	1.1137
Q80VQ1_Mouse	Leucine-rich repeat-containing protein 1	Lrrc1	1.56721	0.0183136	59.4	12	4	5	2	1.19107	1.14802	1.32911	0.820896	0.898282	0.621418
Q8BTF8_Mouse	RNA-binding Raly-like protein	Ralyl	1.45995	0.00990164	32.4	6	2	2	1	1.24354	1.10148	1.22232	0.800879	0.92519	0.717403
Q99LD9_Mouse	Translation initiation factor eIF-2B subunit beta	Eif2b2	0.735684	0.0296049	38.9	5	1	1	1	0.823367	0.734636	0.984747	1.16135	1.06767	1.22729
Q9CQA9_Mouse	Cancer-related nucleoside-triphosphatase homolog	Ntpcr	1.30363	0.0421178	20.7	8	1	1	1	1.29249	1.07	1.0419	0.814635	0.821816	0.975021
Q9D8Y0_Mouse	EF-hand domain-containing protein D2	Efhd2	0.734148	0.000594839	26.8	25	5	9	5	0.842839	0.863831	0.832409	1.22131	1.12194	1.11529
P01631_Mouse	Ig kappa chain V-II region 26-10	--	2.89792	6.29166e-05	12.3	12	1	1	1	1.50202	1.64529	1.33448	0.512996	0.517629	0.51593
P01746_Mouse	Ig heavy chain V region 93G7	--	2.01595	0.000378149	15.5	10	1	2	1	1.25781	1.29737	1.46608	0.722063	0.64323	0.629433
P04945_Mouse	Ig kappa chain V-VI region NQ2-6.1	--	1.34329	0.0019528	11.7	15	1	2	1	1.1867	1.06812	1.19056	0.860599	0.880855	0.823426
Q78HU7_Mouse	Glycophorin-C	Gypc	1.47454	0.00206235	10.3	27	1	5	1	1.17851	1.14839	1.2549	0.819055	0.871198	0.738841
Q8BKR5_Mouse	Protein phosphatase 1 regulatory subunit 37	Ppp1r37	0.747888	0.0248317	77.5	2	1	1	1	0.766443	0.959743	0.840642	1.23726	1.03578	1.15906
Q8K1H7_Mouse	T-complex protein 11-like protein 2	Tcp11l2	1.87087	9.84569e-06	57.9	5	2	3	2	1.31911	1.34249	1.26047	0.716108	0.690311	0.68997
Q9D1C3_Mouse	Protein preY, mitochondrial	Pyurf	1.30641	0.0143389	12.5	19	1	1	1	1.14668	1.07846	1.17991	0.788453	0.96705	0.850922
The ratio of the mean of the relative quantitative values of each protein in duplicate samples was used as the Fold change (FC). For example, the FC of proteins between the ADAMTS1fl/fl group and the ADAMTS1CKO group was calculated. The formula is calculated as follows: where R denotes the relative quantitative value of the protein, i denotes the group, and k denotes the protein. FC ADAMTS1fl/fl …
