# Supplementary material for: Adamts1 Exacerbates Post‐Myocardial Infarction Scar Formation via Mechanosensing of Integrin α8
Source: Adv Sci (Weinh). 2025 Sep 27;12(46):e04138. doi: 10.1002/advs.202504138 (PMC12697874; doi:10.1002/advs.202504138)
Supplement: Supplementary file 3 — Supplemental Table 2 [file ADVS-12-e04138-s002.xlsx]

## Sheet: Sheet1
	baseMean	log2FoldChange	pvalue	padj
Kcnj15	313.662	1.33228	4.27e-08	0.000645714
Lrrc17	214.112	1.59981	1.29e-07	0.000974888
Glt8d2	119.455	1.28535	3.14e-07	0.00128418
Lgi2	177.026	1.27321	3.4e-07	0.00128418
Slc1a3	114.66	1.33753	1.27e-06	0.0038534
Scara3	267.235	1.65994	2.19e-06	0.00509748
Sfrp2	3281.94	1.91056	2.36e-06	0.00509748
Eln	21383.4	1.15094	2.93e-06	0.00540838
Scg2	22.8433	2.79647	3.22e-06	0.00540838
Gm31251	3578.3	-0.723099	3.99e-06	0.00602556
Sh3d19	1127.77	0.700904	5.35e-06	0.00703546
Col3a1	67986.9	1.34873	5.58e-06	0.00703546
Col1a1	27700.7	1.27234	1.02e-05	0.0118283
Pdlim3	1049.7	0.846899	1.33e-05	0.0143694
Col1a2	32099.6	1.205	1.6e-05	0.0158012
Osr1	129.979	1.53329	1.67e-05	0.0158012
Pdpn	290.683	1.06991	1.89e-05	0.0167803
Cd302	550.442	0.765251	2.12e-05	0.0177716
Col14a1	3035.67	1.19586	2.49e-05	0.0198093
Antxr1	1168.5	1.15372	2.63e-05	0.0198807
Ephb2	107.859	1.64816	2.76e-05	0.0198807
Dcn	21937	0.898241	3.27e-05	0.0209002
Vegfd	195.086	1.58552	3.31e-05	0.0209002
Thbs2	2002.16	1.30845	3.34e-05	0.0209002
Rab32	114.392	0.857408	3.46e-05	0.0209002
Angptl7	724.37	1.46164	3.85e-05	0.0223969
Zfp951	44.5204	1.09155	4.11e-05	0.0230081
Olfml1	170.011	1.00736	4.57e-05	0.0246728
Ccdc80	6371.57	0.810094	5.21e-05	0.0263497
Fbln7	108.021	1.72105	5.23e-05	0.0263497
Cpxm1	695.618	1.3225	6.5e-05	0.0316845
Capn6	132.09	2.04778	7.04e-05	0.0332609
Clmp	444.123	0.947019	7.51e-05	0.0343959
Faxc	50.7493	1.10859	8.28e-05	0.0368007
Timp2	7199.24	0.768674	8.6e-05	0.0371473
Basp1	130.614	0.963747	9.56e-05	0.0382588
Gpr176	100.514	1.55034	0.000100584	0.0382588
Rpl3l	7273.76	-0.696216	0.000101093	0.0382588
Myof	792.833	0.883909	0.000102413	0.0382588
Srpx	319.208	1.1009	0.000106355	0.0382588
Cthrc1	643.814	1.51145	0.000107919	0.0382588
Sfrp1	2127.65	1.16285	0.000108356	0.0382588
Hpgds	93.6615	0.861658	0.000109026	0.0382588
Ptn	718.524	1.82987	0.000111617	0.0382588
Dpt	5904.22	0.871113	0.000113873	0.0382588
Rnase4	2257.46	0.676546	0.000117714	0.0386895
Prss35	28.2808	2.39498	0.000123699	0.0389149
Fst	81.1242	1.57753	0.000126122	0.0389149
Bdh2	34.6674	1.3419	0.000131881	0.0393428
Car13	42.945	1.05168	0.000134538	0.0393428
Fam131b	45.1277	0.982061	0.000135315	0.0393428
Apbb1ip	187.171	0.753338	0.000144438	0.040509
Cish	4461.87	-0.622839	0.000147364	0.040509
Cdh11	489.942	1.26258	0.000156787	0.0415922
Nnmt	164.802	0.886639	0.000159766	0.0415922
Gpsm2	116.341	0.92859	0.000162276	0.0415922
Id2	360.904	0.877299	0.00016388	0.0415922
Fam114a1	829.97	0.724891	0.000165059	0.0415922
Clec4a1	183.906	0.74838	0.000170689	0.0423057
Ms4a14	80.2141	1.53699	0.000182181	0.0444258
Fndc1	1996.05	1.07443	0.000188553	0.0452497
Gxylt2	636.175	1.2631	0.000197549	0.0465829
Gm46653	150.148	-0.619209	0.00020027	0.0465829
Mdk	315.003	1.35218	0.000203575	0.0466342
Pdgfc	131.929	0.676824	0.00021045	0.0474895
Gabra3	271.362	1.13522	0.000217442	0.0481147
S1pr4	50.4559	-1.03723	0.000219586	0.0481147
Pqlc3	265.102	0.961688	0.000229934	0.0496624
Edn1	214.104	0.698048	0.000236304	0.0503193
Gucy1a1	1068.74	0.837289	0.000248538	0.0519991
Bicc1	1297.52	0.866901	0.000251071	0.0519991
Tgfb3	2267.82	1.08075	0.000269334	0.0550279
Slc43a1	85.7565	0.86984	0.000287027	0.0578608
Ctsk	573.72	1.0083	0.00029225	0.0581385
Aebp1	2324.21	1.39045	0.000307037	0.0602869
Nox4	169.205	1.32303	0.000332408	0.0629274
Reck	374.41	0.642958	0.000332971	0.0629274
Rgs10	255.777	0.744678	0.000337207	0.0629411
Ism1	213.217	1.39076	0.000349965	0.0645259
Tmsb10	1005.79	0.905435	0.00037143	0.0668316
Adamts2	4062.31	0.908959	0.000375732	0.0668316
Cfi	15.8353	1.67149	0.00039251	0.0690041
Irf6	27.5327	1.04534	0.000398113	0.0691847
Lhfpl2	596.486	0.945888	0.000405629	0.0695795
Ly86	242.252	0.852923	0.000427947	0.0708172
Calhm5	149.849	0.900216	0.000429538	0.0708172
Mfap4	6151.21	1.26578	0.000430927	0.0708172
Dkk3	1207.81	1.28661	0.000454841	0.0739434
Sfrp4	38.4286	2.55707	0.00046556	0.0744469
Col5a2	6351.87	0.988416	0.000486306	0.0765881
Adam12	202.275	1.1718	0.000560277	0.0862295
Fbln1	8329.69	0.855699	0.000565486	0.0862295
Hp	284.029	2.98985	0.000575322	0.0862295
Il33	276.635	1.40195	0.000579009	0.0862295
Slc4a1	31.4461	-1.69482	0.000591805	0.0862295
Ms4a7	315.822	1.11104	0.000598547	0.0862295
Mmp3	278.137	0.855894	0.000601401	0.0862295
Scn3b	55.5308	0.824433	0.000605828	0.0862295
Csrp2	986.54	0.746391	0.000613808	0.0862295
Fgf7	30.9726	1.1715	0.000617832	0.0862295
Gm27021	16.9756	-1.45976	0.000623038	0.0862295
Hykk	59.215	0.769214	0.000626099	0.0862295
Scpep1	1032.81	0.718205	0.000631026	0.0862295
Col5a1	7312.39	0.81776	0.000633076	0.0862295
Dlg2	138.416	1.08696	0.000646012	0.0870885
Nr5a2	36.1802	0.98459	0.000650903	0.0870885
Gm14230	23.8574	1.23109	0.000672753	0.0884465
Fn1	13538.9	1.16429	0.000717111	0.0934656
Runx2	52.3096	0.826312	0.000733257	0.0947531
Sertad4	345.915	0.99828	0.000750645	0.0952488
Mmp2	8045.57	0.878955	0.000783268	0.0952488
Cyp1a1	94.4804	-1.23445	0.000801632	0.0952488
Glipr2	375.641	0.672283	0.000801979	0.0952488
Tmem45a	345.875	1.29493	0.000807757	0.0952488
Fgfr2	49.8411	1.44034	0.0008115	0.0952488
Pfkfb1	172.272	-1.15622	0.00081212	0.0952488
Cpz	102.467	2.25336	0.000814907	0.0952488
Bgn	24166.3	0.996677	0.000818061	0.0952488
Colec12	791.117	0.739278	0.000825814	0.0952488
Snx7	284.184	0.683647	0.00082938	0.0952488
Ak5	39.3402	1.83362	0.000829437	0.0952488
Ramp3	286.795	-0.609562	0.000831847	0.0952488
Dzip1	138.985	0.858291	0.000837893	0.0952488
Kcnma1	49.2741	1.46747	0.000874506	0.0975283
Gpr39	113.653	1.27671	0.000896437	0.0975283
Acan	77.2498	2.28292	0.000898515	0.0975283
Anpep	770.697	0.875574	0.000901337	0.0975283
Otulinl	133.193	0.586619	0.000901341	0.0975283
Acp5	89.1827	1.42904	0.000909063	0.0975283
Lum	5367.02	1.26373	0.00090955	0.0975283
Igsf10	409.014	0.814106	0.00094771	0.0987926
Igfbp4	5722.41	0.862659	0.000950484	0.0987926
Apoe	22407.6	0.796105	0.000951215	0.0987926
Igf1	878.584	1.23233	0.000959133	0.0987926
Olfml2b	1094.86	0.84638	0.00096029	0.0987926
Cyp4v3	193.817	0.698541	0.000963747	0.0987926
Sdk1	82.0871	0.765169	0.000967082	0.0987926
Gm39704	36.5392	-0.843853	0.000984211	0.0998677
Pim3	2655.55	-0.812162	0.00100263	0.101058
Bcl2a1b	90.051	0.928738	0.00101741	0.101869
Ush1c	270.844	-0.969428	0.00102788	0.10224
Lyz2	10154.4	0.610126	0.00104985	0.10369
Tmem254a	457.974	0.942338	0.00108628	0.105958
Lrrn4cl	215.097	0.874994	0.00111956	0.108329
Pak1	126.228	0.807656	0.00113941	0.10851
Gm39325	17.9489	-1.12664	0.00116833	0.10851
Car3	446.455	5.14899	0.00117784	0.10851
Fcrls	686.52	0.62494	0.00117801	0.10851
Adcy8	35.9308	-1.08369	0.00118092	0.10851
Nfasc	18.0091	2.36493	0.00118908	0.10851
Faim2	32.9721	1.7082	0.00119624	0.10851
C1qtnf3	308.884	1.67365	0.001206	0.10851
Lbp	471.468	0.626267	0.00120905	0.10851
Serpinf1	2927.46	1.02519	0.00121126	0.10851
Cd55	649.586	0.988077	0.00121547	0.10851
Cd48	145.954	0.689161	0.0012252	0.10851
Itgbl1	1885.27	1.00534	0.00123625	0.10851
Mctp1	48.4504	0.945178	0.0012406	0.10851
Sparc	48041.5	0.738647	0.00125567	0.10851
Serping1	7931.92	0.874831	0.00125622	0.10851
Ugt1a6a	73.8746	2.19356	0.001269	0.10851
Angpt4	28.1937	1.77031	0.00127165	0.10851
Prss55	30.2166	-1.06122	0.00127564	0.10851
Pheta2	51.05	0.961656	0.00127752	0.10851
Ebf2	248.542	0.844782	0.00131561	0.111122
C1qtnf6	1266.9	0.71938	0.00133906	0.111238
Sox5	71.2574	0.746732	0.00137523	0.113001
Cdon	549.017	1.05118	0.00141656	0.115768
Lrrc15	860.683	-0.839496	0.00142806	0.11608
Pirt	379.044	-0.6854	0.00145701	0.1178
Cercam	413.324	0.925862	0.00150207	0.120797
Slc1a4	185.733	0.912988	0.00153043	0.121365
Dact1	293.937	0.591803	0.00153127	0.121365
Armcx6	49.3259	0.84988	0.00158026	0.121737
Hacd4	235.7	0.60981	0.00158089	0.121737
C1qtnf7	373.239	0.894518	0.00159177	0.121737
Gm5141	25.2125	1.23603	0.00159412	0.121737
Kirrel	1010.93	0.689149	0.00160568	0.121737
Cfd	801.686	5.36628	0.00161348	0.121737
Mmp23	731.494	0.912245	0.00162224	0.121737
Fstl1	12063.9	0.960831	0.00162649	0.121737
Clip3	327.406	0.657048	0.00167868	0.12452
Tmem82	956.469	-0.609475	0.00169208	0.12452
Lpcat2	123.295	0.851469	0.00170485	0.12452
Sh3rf3	96.518	1.08837	0.0017288	0.125621
Ncf1	389.163	0.591483	0.00174789	0.125621
Ybx2	867.861	-0.704788	0.00180632	0.128611
1700086O06Rik	36.7532	-0.83483	0.0018119	0.128611
Cpn2	80.9562	-1.08621	0.0018224	0.128752
Pdgfrl	599.693	1.23769	0.00183463	0.129013
Gria3	98.3192	1.01622	0.00185387	0.129763
Mmp14	2633.26	0.82098	0.00192244	0.133327
Slc26a6	460.285	-0.593669	0.00196447	0.135064
Exosc6	65.9171	-1.45761	0.00196534	0.135064
Gm24474	71.8973	-1.0376	0.00199867	0.136733
Fbn2	314.574	1.0924	0.00202957	0.138075
Ssc5d	853.391	0.787294	0.00203656	0.138075
Rab15	60.6254	0.674608	0.0020546	0.138676
Gm32006	145.386	-0.831755	0.002082	0.139841
Enpp3	212.913	0.677387	0.00209036	0.139841
Rbp4	29.6976	1.44963	0.00217567	0.144907
Fibin	831.135	1.01138	0.00221772	0.146418
4632428C04Rik	186.95	-0.61121	0.00223981	0.146559
Frk	68.0615	1.08316	0.00225951	0.146559
Tmem119	738.741	1.0552	0.00226006	0.146559
Tenm3	410.987	0.82745	0.00226536	0.146559
Sytl2	81.7091	0.836236	0.00226832	0.146559
Mfap5	3534.83	0.839629	0.00235536	0.151535
Masp1	523.605	0.657007	0.00237138	0.151539
6430584L05Rik	15.0584	1.18146	0.00237547	0.151539
Lgals7	30.142	2.69661	0.00240289	0.152598
Kdelr3	496.219	0.766701	0.00245067	0.152598
Zfp995	33.4065	1.14346	0.00245263	0.152598
A530020G20Rik	16.304	2.31981	0.00249612	0.154667
P4ha3	81.4106	1.48125	0.00253959	0.156291
Klhl33	552.228	-0.772907	0.00258863	0.158451
Hoxd9	18.1692	1.54408	0.0026123	0.159256
Gm46871	19.4996	1.629	0.0027574	0.16585
Olfml3	981.138	0.721961	0.00278902	0.16585
Gm20522	57.7157	-0.747293	0.00279749	0.16585
Gas1	2034.85	0.724927	0.00280807	0.16585
Snhg18	325.546	0.640837	0.00282121	0.16585
Ptgis	1543.49	0.750955	0.00282835	0.16585
LOC118567969	123.66	-0.874275	0.00284114	0.16585
Anxa8	83.3232	1.39578	0.00286788	0.166767
Cdo1	77.3996	1.90505	0.00292631	0.168147
Emb	93.9249	1.09598	0.0029361	0.168147
Gm10685	31.9746	-0.945622	0.00294884	0.16824
Dap	1061.08	0.725246	0.00298189	0.169485
Bloc1s4	352.287	-0.601939	0.00303176	0.171675
Cemip	82.3814	1.79092	0.0030622	0.172752
Fosb	307.436	1.78107	0.00307627	0.1729
Tagln	1216.76	1.03672	0.00309478	0.173018
Nkd1	100.877	0.974866	0.00310126	0.173018
Casp12	294.094	0.890479	0.00315058	0.17458
C1s1	2273.06	0.747318	0.00315235	0.17458
Gal3st2c	63.9757	-0.618483	0.00319688	0.17506
Gpr173	35.9276	0.982507	0.00319722	0.17506
Ugt1a7c	171.357	1.31034	0.00320733	0.17506
Mfap2	230.133	1.04817	0.00322779	0.175543
Gspt2	22.485	0.969967	0.00331427	0.178077
Epsti1	116.885	0.834145	0.00332341	0.178077
Endog	1804.91	-0.759648	0.00333921	0.178077
Gng2	227.112	0.864285	0.00346496	0.182986
Zc4h2	56.2775	0.68856	0.00347358	0.182986
Etfb	15356.9	-0.595618	0.00353561	0.184965
C3ar1	352.433	0.61251	0.00359774	0.187567
Gm44040	15.7886	1.27741	0.00361584	0.187862
Ces2g	109.58	0.829276	0.0036468	0.188822
Tsku	270.165	0.818646	0.00370711	0.190095
Lgals4	1486.59	-0.666092	0.00373072	0.190095
Chrdl1	41.2296	1.49708	0.00373412	0.190095
Lair1	117.549	0.713011	0.00374719	0.190095
Rnf180	33.2474	0.829127	0.00374936	0.190095
Dtx1	115.063	1.12055	0.00375836	0.190095
Trim7	1253.63	-0.602383	0.00380244	0.190954
Scn2a	14.1846	1.10255	0.00381428	0.190954
Wdr19	100.136	0.651743	0.0038585	0.191029
Padi4	49.2688	0.958694	0.0038666	0.191029
Adamts19	34.1991	1.45564	0.00389217	0.191029
Mmp16	36.0018	1.10803	0.00390423	0.191029
Tcf15	782.436	-0.884354	0.00393484	0.191385
Adamtsl3	381.478	0.719273	0.00393682	0.191385
Nmnat2	27.4958	0.924765	0.00404165	0.195851
Bmx	63.7507	0.808425	0.00405907	0.196067
S100a11	1559.21	0.608493	0.00410284	0.196511
C1ra	1447.17	0.959979	0.0041081	0.196511
Igfals	261.512	-1.01213	0.00412025	0.196511
Lpar5	20.8887	1.07813	0.00424202	0.200422
9430062P05Rik	56.0333	-0.73897	0.00435603	0.205007
Cxcl5	24.6254	1.57021	0.00436618	0.205007
Plxdc2	1318.55	0.76933	0.00439479	0.205711
Bend6	57.4274	0.872593	0.00442862	0.206655
Srgap3	169.784	0.96981	0.00446741	0.207135
Sp140	153.134	0.752854	0.00447707	0.207135
Slc12a5	127.701	-0.755163	0.00449729	0.207135
Rcn3	2040.56	0.853168	0.00450741	0.207135
Sez6l	17.2715	1.75756	0.00455591	0.207726
Lpar1	550.685	0.610256	0.00456147	0.207726
Fap	200.532	0.835252	0.00457794	0.207849
Ccn3	195.533	0.993371	0.00465651	0.210155
Col16a1	1941.29	0.88184	0.00468249	0.210344
Gm34114	70.3428	0.841358	0.00468853	0.210344
Plagl1	116.811	0.830427	0.00480752	0.213674
Ccl21a	1729.63	1.03226	0.00481928	0.213674
Gramd1c	42.6451	0.803654	0.00487655	0.214143
Gm26740	47.4355	0.837389	0.00488653	0.214143
Fcer1g	592.456	0.810137	0.0049252	0.215214
Cldn11	37.2978	1.66058	0.00497937	0.216343
Tnn	14.1985	1.63447	0.00497965	0.216343
Art5	354.076	-0.620608	0.00509651	0.220155
Prkar2b	62.0575	1.11253	0.00514898	0.221158
Clec4a3	104.152	0.812568	0.00520653	0.222376
Zfp618	36.6912	0.969326	0.00526134	0.224074
Ccn5	2128.09	1.23968	0.00530579	0.225332
Sdc1	624.07	0.806452	0.00533577	0.225612
Zfp937	48.4804	0.806373	0.00534222	0.225612
1700056E22Rik	18.5241	-1.07246	0.00540703	0.227713
6330403K07Rik	16.5298	1.07366	0.00544002	0.227833
Trf	2607.12	0.716105	0.00545918	0.228004
Arnt2	26.3666	1.31861	0.00551428	0.22967
Clca3a1	114.882	1.1951	0.00554499	0.229905
Qpct	168.868	0.658501	0.00555936	0.229905
Tmem273	59.8579	0.890983	0.00560303	0.230251
Bnc2	125.415	0.77935	0.00570308	0.233146
Cass4	37.5351	0.740986	0.00572108	0.233146
Trem2	200.386	0.928883	0.00576248	0.233286
C2	195.062	1.87428	0.0057654	0.233286
Pla2g4a	195.499	0.953338	0.00579905	0.233802
Postn	14665.2	1.15029	0.00587435	0.236106
Fbln5	2327.25	0.785106	0.00588742	0.236106
Tgfb2	704.357	0.796984	0.00591032	0.236116
Adgre1	941.553	0.611574	0.00599895	0.237784
Zfp783	42.5978	1.17005	0.0060079	0.237784
F2rl3	65.0102	-0.848701	0.00611617	0.238528
Crybb1	45.3296	-1.02471	0.00612137	0.238528
Rbp1	1029.05	0.857978	0.0061748	0.239992
Mpeg1	1557.83	0.817211	0.00621152	0.24003
Plin5	4905.76	-0.638468	0.0062234	0.24003
Ildr2	156.772	1.35326	0.0062767	0.240158
Ly9	79.7804	1.01952	0.0062921	0.240158
Fut10	137.177	0.604183	0.00630122	0.240158
Pamr1	603.322	1.10383	0.00630933	0.240158
Kcne4	307.657	0.854826	0.00631077	0.240158
Tnc	801.536	1.15835	0.00632204	0.240158
Zfp536	56.3286	-0.967969	0.00635029	0.240627
Myo5a	514.896	0.584955	0.00638202	0.24075
Hpgd	202.046	0.688986	0.00641725	0.24075
Gap43	18.2661	1.30423	0.006498	0.241629
Dpp4	122.522	0.810988	0.0065629	0.241629
Dync2li1	116.777	0.589482	0.00658354	0.241629
Itm2a	789.186	0.984292	0.00658451	0.241629
Rtl9	21.0087	0.897726	0.00666931	0.242149
Svep1	1608.23	0.712008	0.00671417	0.242149
Id4	34.6166	1.14878	0.00672119	0.242149
Frat2	62.6944	-0.844002	0.00672681	0.242149
Frzb	831.71	1.16145	0.00684245	0.242274
Adamts6	177.571	0.644359	0.00687749	0.242946
Gm38709	38.7159	-0.743369	0.00689519	0.243003
Angptl1	125.691	0.877668	0.0069147	0.243069
Akr1b8	180.985	0.626511	0.00696728	0.243069
Myo7b	24.1052	-0.80823	0.00698559	0.243069
C2cd4b	14.7945	-1.54287	0.00699353	0.243069
Meg3	1209.31	1.10881	0.00703553	0.243968
Sec16b	263.484	0.844267	0.0071243	0.245918
Aass	18.4906	1.06587	0.00717822	0.247215
Fitm1	3163.51	-0.66279	0.0072963	0.250711
Ntrk2	37.1439	0.961766	0.00734925	0.251186
Tmem160	1351.89	-0.69453	0.00737363	0.251186
Npnt	65.264	0.846062	0.00739814	0.251186
Kif9	21.5382	1.0631	0.00740597	0.251186
Clec18a	42.9188	-0.861946	0.00743169	0.251186
Serpine2	1575.49	0.587066	0.00745214	0.251186
Tagln3	37.8128	-0.953125	0.00745374	0.251186
Col6a1	9695.28	0.607471	0.00745964	0.251186
Slc7a2	204.086	0.832568	0.00749773	0.251257
Matn4	136.248	1.52275	0.00751349	0.251257
Gmfg	116.04	0.669924	0.00758403	0.251257
Sntg2	25.0657	1.26455	0.0076028	0.251257
Fmn1	71.9126	0.885096	0.00762909	0.251257
Ifi30	450.843	0.691872	0.00764498	0.251257
A930017K11Rik	16.9873	-1.14785	0.00768788	0.251257
Fyb	347.661	0.631473	0.00769058	0.251257
Rspo1	72.5124	1.79088	0.00769385	0.251257
Nupr1	500.416	0.989463	0.00769655	0.251257
Dbp	217.14	-0.744283	0.00769683	0.251257
Scube3	54.1594	1.54879	0.00771103	0.251257
Igfbp2	22.6277	1.91068	0.00780086	0.252551
Ngef	46.9569	1.12349	0.00783795	0.253209
Klc3	17.1079	1.11088	0.00792337	0.254477
Fam89a	54.6373	-0.75804	0.00796506	0.255135
4933412E12Rik	72.1423	0.595129	0.00803425	0.256807
Gpnmb	316.932	1.26568	0.00810215	0.258431
Ddias	23.4506	1.16762	0.00816367	0.25967
Tyrobp	563.328	0.590766	0.00817534	0.25967
Gm32275	17.1769	-1.13865	0.0082084	0.260174
Gm44502	523.992	-1.13114	0.00823282	0.260402
Itih5	888.485	0.728441	0.0083627	0.26286
Tlr2	297.956	0.68396	0.00851339	0.266227
Cdkn2b	59.9845	1.15877	0.00856026	0.266227
Stac	32.4491	1.07466	0.00856451	0.266227
Zfp992	81.1148	0.838831	0.008602	0.266227
Thy1	551.817	0.59175	0.00861069	0.266227
Gabre	78.796	0.899569	0.00869653	0.267217
Phf11d	439.007	0.670016	0.00870748	0.267217
Klhl29	66.1184	1.00768	0.00873108	0.267217
Gm21188	35.6898	0.88193	0.00879289	0.26769
Dclk1	262.644	1.10337	0.00879967	0.26769
Susd5	40.2668	1.06563	0.00888314	0.268608
Gm36355	17.3967	-0.901972	0.0090134	0.270969
D130040H23Rik	69.6097	0.832428	0.00903503	0.270969
Cd68	502.797	0.748173	0.00911492	0.272282
Slfn8	176.355	0.907567	0.00913068	0.272282
Gpr65	97.5537	1.02694	0.00917271	0.27246
Gm36161	46.6111	0.932598	0.00919645	0.272544
Hepacam2	14.5925	1.29561	0.00921157	0.272544
B4galnt3	39.6717	1.4771	0.00929102	0.27329
Abi3bp	808.991	1.01642	0.00934629	0.27332
Fhdc1	34.6923	1.11525	0.00937034	0.273453
Clec12a	152.866	0.699697	0.009387	0.273453
Zfp365	51.4916	0.816284	0.00954782	0.277027
Morc4	144.77	0.670371	0.00956466	0.277027
Fzd2	388.511	0.971656	0.00959905	0.277135
Clec4a2	87.4323	0.649709	0.00960723	0.277135
Matn2	1433.35	0.708769	0.00965346	0.277135
Gm52089	37.8984	-0.820805	0.00966003	0.277135
Pmepa1	2666.37	0.689264	0.00968452	0.277311
C1rb	175.918	0.892038	0.00970914	0.277491
Mcub	106.16	0.633422	0.00993596	0.28028
Armcx1	162.605	0.658088	0.00993651	0.28028
Hvcn1	106.562	1.0041	0.0099631	0.280507
Nbl1	1507.53	0.61474	0.00998809	0.280688
Nr4a2	152.032	0.811954	0.0101136	0.283004
Gabrr2	53.532	-0.667202	0.0101795	0.283431
Esrra	6488.11	-0.728502	0.0102577	0.285085
Prss23	1185.46	0.642615	0.010512	0.291082
Cd109	230.464	0.735717	0.0105937	0.292035
Ecm1	2720.51	0.813536	0.0106913	0.292466
Celsr3	67.3608	-0.922214	0.010707	0.292466
Tmem237	123.15	0.624912	0.0107305	0.292466
Notum	20.0354	-1.07298	0.0107959	0.292466
Cdc42ep5	130.805	0.699143	0.0108124	0.292466
Scd1	668.098	0.688775	0.0109924	0.295495
Zdhhc15	53.5456	1.02608	0.011013	0.295495
Rab11fip1	47.9324	0.88936	0.0112605	0.298681
Gm44764	16.2128	0.994199	0.0113317	0.299014
Galr2	37.2076	1.27275	0.0113324	0.299014
Mmp19	242.017	0.776159	0.0114381	0.300751
Gask1b	2616.29	0.701143	0.0114633	0.300892
Krt7	39.8132	1.89724	0.011624	0.303005
Calml4	15.855	1.06785	0.01167	0.30316
Acta2	6274.62	0.7129	0.0118596	0.305203
Gm35343	19.9274	-0.848272	0.0119358	0.305555
Ecm2	1175.66	0.757354	0.011973	0.305555
Glipr1	119.214	0.951319	0.0119737	0.305555
Tstd1	16.3437	-0.859386	0.0120454	0.305738
Brinp2	14.38	1.4437	0.0120524	0.305738
Tmem176a	596.727	0.621078	0.0121033	0.306002
Itih2	62.2298	0.848327	0.0121884	0.307126
Prr22	19.1449	-0.885204	0.0123631	0.310268
Itga2	52.0394	1.06116	0.0123951	0.310268
Ift80	221.42	0.600739	0.0124244	0.310464
Proca1	26.3406	0.840201	0.012444	0.310464
Aspn	2655.14	1.31511	0.0124654	0.310485
Ncam1	349.971	0.724161	0.012544	0.311708
Pawr	100.512	0.722936	0.0125763	0.311708
Wnt4	43.2648	1.69692	0.012661	0.313221
Enpp1	671.596	0.736495	0.0126797	0.313221
Ccdc3	93.7058	0.602944	0.0127296	0.313221
G530011O06Rik	158.685	0.982609	0.012741	0.313221
Tlr1	56.9614	0.803258	0.0128835	0.314214
Itga8	187.094	0.738234	0.0129176	0.314214
Dbf4	65.7694	0.653267	0.0131444	0.318695
Col11a1	179.453	1.55483	0.0131534	0.318695
Ereg	48.4613	1.31555	0.0132629	0.319871
Ptges2	2085.87	-0.598128	0.0133077	0.319871
Kif26b	425.486	0.863427	0.0133664	0.319942
Serpina3b	18.6209	7.48325	0.0134558	0.319942
Nucb2	318.821	0.859903	0.0136716	0.321574
Olfm1	275.391	0.589493	0.0137501	0.322099
Gm46840	123.116	0.853339	0.0137618	0.322099
Naalad2	676.199	0.795872	0.0137626	0.322099
Gpt	1203.04	-0.614885	0.0138782	0.323304
Wscd2	43.7099	1.60997	0.0139579	0.324661
Fgfr3	703.819	-0.659225	0.0139899	0.324904
Loxl1	5890.85	0.758105	0.0143432	0.330306
LOC118568103	17.1479	-0.830361	0.0143536	0.330306
Lyz1	63.4876	0.632617	0.0144166	0.331252
Twist1	114.699	0.673074	0.0145872	0.333025
Igfbp3	1505	0.683695	0.0145923	0.333025
Steap2	65.8517	0.987	0.0149268	0.337004
LOC115487097	16.3179	0.918875	0.0149778	0.337004
Rian	482.814	0.863421	0.0150222	0.337004
Lingo3	570.601	-0.723707	0.015026	0.337004
Mrpl14	1647.85	-0.591682	0.0150877	0.337004
Fxyd6	2560.29	0.693281	0.0150904	0.337004
Col4a6	109.656	0.88064	0.0151462	0.33775
Chchd2	17501.6	-0.594251	0.0152246	0.338559
Pyroxd2	127.859	0.734412	0.0153622	0.339943
Cybb	608.529	0.587178	0.0153894	0.339943
Anxa1	1388.02	0.79232	0.0154182	0.339943
Gm41308	18.3715	-0.89899	0.0155275	0.341235
Gem	292.887	0.86033	0.0155932	0.341235
Spp1	182.699	0.997793	0.0156356	0.341235
Zfp808	42.2819	0.997481	0.0156754	0.341235
Capn12	54.8361	-0.916236	0.0157883	0.341235
LOC118568205	14.4074	1.26391	0.0158001	0.341235
Ucp3	1601.16	-0.866304	0.0158288	0.341235
C330020E22Rik	75.443	0.820993	0.0158441	0.341235
Fstl3	368.062	0.692043	0.0160449	0.344103
Clec11a	226.368	1.07571	0.0160834	0.344426
Plekhd1	22.1124	1.12664	0.0161148	0.344493
Gm10561	18.8498	0.846268	0.0161321	0.344493
Egr2	383.922	1.45269	0.0162184	0.345361
Cubn	173.352	-0.608916	0.0164654	0.348653
Mrpl2	2403.3	-0.594211	0.0164966	0.348653
Ada	78.0647	0.634302	0.0165114	0.348653
Sulf1	1843.75	0.632202	0.0165677	0.348677
Slc12a8	29.7614	0.856023	0.0167363	0.349807
Pcdh9	105.968	1.02103	0.0167678	0.349807
Gm39486	46.7514	-0.842544	0.0167974	0.349807
Serpina3c	27.378	1.21884	0.0168423	0.35026
Il1rl2	180.462	0.657021	0.0169362	0.351404
Col6a3	4851.71	0.603728	0.0170777	0.352135
LOC118567631	38.3658	-0.715238	0.0171347	0.352135
Pde1a	322.629	0.802028	0.0171439	0.352135
Piezo2	169.331	0.817439	0.0172715	0.352787
Zfp185	204.914	1.04098	0.0173665	0.352787
Mxra8	2697.58	0.761401	0.0173835	0.352787
Ndufb7	8873.1	-0.617919	0.0174221	0.352787
Rpp38	133.65	0.741766	0.0174651	0.353015
Abcb9	676.861	-0.681854	0.0175056	0.353141
Atf3	1175.65	0.95917	0.0175252	0.353141
N4bp2l1	72.0713	0.611898	0.0175415	0.353141
Ogn	4264.74	1.01713	0.0178525	0.357027
Unc5c	18.0466	1.18758	0.0178847	0.357198
Adipoq	66.454	5.39186	0.0179705	0.357966
Cfh	8183.86	0.943178	0.0180193	0.358465
Ndufs7	12639.7	-0.616871	0.0182446	0.360222
Gm32322	40.5917	-0.924775	0.0182506	0.360222
Gpx8	729.03	0.590864	0.0183975	0.361235
Rbms3	471.243	0.866477	0.0184795	0.361907
Ccn2	11290.8	0.75468	0.018557	0.36209
Gm30873	73.6454	1.02053	0.0185721	0.36209
Tnfrsf11b	50.7059	1.0966	0.0185847	0.36209
Cd300c2	157.219	0.615878	0.0186683	0.36288
Yjefn3	235.157	-0.885272	0.0186732	0.36288
Pdzrn4	54.4192	-0.692568	0.0187286	0.363443
Creb3l1	438.362	0.650239	0.0188484	0.364333
Serpine1	2257.91	0.638752	0.0189578	0.365126
Gng8	100.65	1.3462	0.0190899	0.366418
Tnfaip6	77.6214	0.940065	0.0191198	0.366418
Slc6a4	23.9381	1.38148	0.0191874	0.366537
Mndal	864.524	0.62737	0.0192008	0.366537
Cfb	378.851	1.24207	0.019242	0.366848
Atp5g1	39552.9	-0.706731	0.0192958	0.366848
Tub	25.7981	1.06809	0.0193066	0.366848
Bfsp1	23.2586	0.816059	0.0193186	0.366848
Scrn2	439.069	-0.649708	0.0193627	0.366848
Ar	166.206	0.82307	0.0194948	0.368417
B2m	11127.3	0.659703	0.0195487	0.368417
Pcdhb9	27.3419	0.819499	0.0196335	0.369026
Otud1	1733.88	1.02258	0.0198455	0.372101
Duxbl1	22.2175	1.17937	0.0199739	0.372101
Lsp1	1954.05	0.595879	0.0199826	0.372101
Hpse	59.2595	0.854557	0.0201224	0.373107
Pwwp3b	96.638	0.923239	0.0201372	0.373107
Prr29	80.0655	-0.656741	0.0203322	0.374881
Wnt10b	24.2283	0.835236	0.0203605	0.374946
Tnfrsf13b	42.2971	0.653748	0.0204175	0.375538
Csf2rb2	234.148	0.600474	0.020464	0.375936
Casp3	176.195	0.599406	0.0205762	0.377103
Gdf10	102.063	0.882794	0.0205774	0.377103
Ntrk1	22.3988	1.12499	0.0207704	0.379277
Fmc1	1440.89	-0.710845	0.0207962	0.379277
Itga11	587.524	0.914613	0.0208161	0.379277
Slc16a3	223.503	0.639303	0.0208215	0.379277
Smoc1	267.149	0.887082	0.0208871	0.379506
Hcn1	53.7596	-1.1058	0.0208889	0.379506
Gpc6	1025.33	0.782778	0.0209302	0.379506
Islr	2794.37	0.687758	0.020962	0.379549
Angpt2	273.72	0.722651	0.021011	0.379922
Pilrb2	30.9467	0.95831	0.021036	0.379922
Itih4	107.317	1.07351	0.0210579	0.379922
Emc9	842.103	-0.667485	0.0211115	0.380212
Aqp5	14.7147	1.79039	0.0212381	0.381137
Foxp2	132.164	1.02101	0.0213069	0.381351
Cysltr1	102.937	0.949399	0.0213954	0.382345
Aox3	21.365	2.19647	0.0216138	0.383544
C1qtnf2	278.253	0.726911	0.0216597	0.383908
Il2ra	49.5516	0.611283	0.0217216	0.384554
Mrgprh	105.229	-0.661607	0.0218042	0.384808
Trim6	34.6975	0.862065	0.0218123	0.384808
AA414768	62.716	0.736581	0.0220304	0.38695
Gm40935	18.8516	-0.777402	0.022049	0.38695
Col27a1	447.624	0.685405	0.0220599	0.38695
Ndufa2	6112.09	-0.749231	0.0221858	0.388226
Tpbg	34.7495	0.97599	0.0223088	0.389488
Rap1gap	717.544	-0.606139	0.0224517	0.389804
Zbed5	1695.76	-0.688316	0.022692	0.389957
Apol6	44.1767	1.12537	0.0226974	0.389957
B3gnt9	307.325	0.73413	0.0227874	0.390902
Cd44	585.569	0.639461	0.02283	0.390902
Lgals3	628.421	1.00541	0.0228741	0.391214
Pclaf	40.6874	0.819951	0.0230057	0.39167
Dipk1b	975.064	-0.677035	0.0230742	0.39167
Serpina3i	24.2065	0.809683	0.0230821	0.39167
Gm52783	23.3998	-0.685005	0.0233523	0.393889
Clcn1	231.922	-0.776576	0.0233547	0.393889
Nat8f1	48.2314	-0.598136	0.0234467	0.394437
Pi4k2b	139.794	0.775644	0.0234538	0.394437
Fbxo24	21.7342	-0.800113	0.0235183	0.394718
Cnn1	160.418	0.994446	0.023534	0.394718
Mcpt4	31.7552	1.16188	0.0236399	0.394718
Actg2	70.83	1.15682	0.0237011	0.395079
Sall4	70.4462	-0.710448	0.0237733	0.395846
Poglut3	598.378	0.623522	0.0238366	0.396188
Snca	79.3039	-0.856765	0.0238475	0.396188
Kcnk2	83.6141	0.592512	0.0239496	0.396599
Gm51961	55.6012	-0.647471	0.0241821	0.397696
Cd53	348.926	0.705466	0.0242	0.397696
Nsun7	26.9941	0.789691	0.0245098	0.401179
Fgr	42.2421	0.843549	0.0245422	0.401179
Kif5c	54.737	0.669067	0.0245551	0.401179
Snai3	57.3125	-1.05215	0.0246028	0.401179
Slit3	814.027	0.844554	0.0247154	0.401179
Krt8	61.7063	1.54467	0.0247189	0.401179
Phf11b	126.041	0.754415	0.0247233	0.401179
Fbxo17	56.4862	0.787545	0.0247698	0.401179
Gm38483	14.4279	0.930881	0.0249847	0.402284
Enox1	33.4593	0.708222	0.0250773	0.402898
Epop	25.6426	-0.680952	0.0251028	0.402898
Sprr1a	310.024	1.4484	0.0251783	0.403671
Kif28	27.3845	-0.661014	0.0255707	0.406523
Adgrd1	582.518	0.736228	0.0256255	0.40676
Gdf6	131.828	0.796159	0.0256648	0.40676
Aff3	195.734	0.684762	0.0256955	0.406796
Srpx2	813.214	0.747785	0.0259355	0.407551
Gm32369	17.0789	-0.947751	0.0259837	0.407551
Ankrd63	52.4642	-0.886913	0.02613	0.408964
Efnb3	2197.27	-0.649922	0.026221	0.409019
Pycr1	108.218	0.808012	0.0262261	0.409019
2900052L18Rik	133.967	-0.603511	0.0265118	0.409337
Pbld1	26.4519	-0.73924	0.026534	0.409337
Prrx2	49.6355	1.17956	0.0265551	0.409337
1110020A21Rik	18.8086	0.854079	0.0265925	0.409337
Gask1a	103.621	0.909056	0.0267442	0.409671
Procr	70.9656	0.757207	0.0268735	0.41082
Gm30273	13.9957	-1.22936	0.0269068	0.410914
Gjb5	22.7612	1.36837	0.027044	0.412315
AI662270	62.8751	0.830221	0.0270531	0.412315
Ncoa7	157.774	0.734481	0.0272461	0.413524
Cyp2e1	136.541	4.50689	0.0273084	0.413703
Fam171b	76.0373	0.880541	0.027397	0.414216
Lyplal1	37.1433	0.59343	0.0275175	0.414793
Ctss	1544.32	0.714733	0.0277904	0.41662
Tbx1	63.397	0.687522	0.0278374	0.416707
Tceal9	562.087	0.706921	0.0280553	0.418311
Gpc3	324.835	1.11327	0.02824	0.420236
Clec10a	126.418	0.778487	0.0283311	0.421178
Zfp354c	137.347	0.82219	0.0285397	0.423031
Cidec	63.9033	4.9638	0.0287411	0.424859
LOC118567480	55.3861	-0.61959	0.0287473	0.424859
Uqcr11	9753.99	-0.638204	0.0288478	0.425512
Slc13a4	27.1095	0.917985	0.0291404	0.427959
Olfr1396	43.225	-0.680179	0.0291552	0.427959
Rtl3	50.3333	1.24266	0.0293813	0.430684
Clec7a	124.446	0.74021	0.0294482	0.430684
Gm50599	60.2896	-0.634401	0.0295209	0.430887
Septin5	529.439	0.72416	0.0295257	0.430887
Apcdd1	189.875	0.797089	0.0296972	0.432138
Mrps24	2041.08	-0.644753	0.0299092	0.433137
Slamf7	57.8706	0.872077	0.029995	0.433137
Slfn1	41.7696	1.2876	0.0301375	0.434365
Slc9a3	28.8277	-0.841929	0.0304509	0.43689
Napsa	37.2864	0.786186	0.0304571	0.43689
Opn4	70.9403	-0.716758	0.030528	0.437491
Dse	405.843	0.64203	0.0310138	0.438971
Plac8	75.5487	1.42956	0.0310138	0.438971
Glb1l2	25.1029	1.82501	0.0310378	0.438971
Dio2	357.241	0.962295	0.0310999	0.439405
Xpnpep2	23.8401	1.26846	0.0311354	0.439405
Myoc	221.483	0.729721	0.0311797	0.439405
Abcg3	17.0917	1.16744	0.0311847	0.439405
Carns1	1710.17	-0.672537	0.0314601	0.441229
Zfp991	159.784	0.780037	0.0315106	0.441514
Plin1	35.2802	3.98494	0.0315388	0.441514
Adamtsl1	179.463	0.89988	0.0315804	0.441687
Cd83	345.225	0.655962	0.0318018	0.443257
Col12a1	741.534	1.05288	0.0318467	0.443257
Smpd3	172.456	0.924455	0.0318568	0.443257
Ptpn13	259.503	0.625463	0.031864	0.443257
Ptchd1	14.4812	1.17966	0.0319312	0.443313
Sv2b	25.9307	0.691836	0.0321077	0.444272
Gm30421	26.673	0.734404	0.0322075	0.444293
Rgs1	34.366	1.4548	0.0322743	0.444809
Gm13304	307.545	0.848311	0.0323693	0.445056
Rassf5	104.628	0.663731	0.0327036	0.448277
Cenpi	23.5398	0.75237	0.0327038	0.448277
Tuft1	69.1175	0.647143	0.0327577	0.448387
Cdh23	529.102	-0.644955	0.0327712	0.448387
Ece2	91.5919	1.39783	0.0328737	0.448977
Ccl21b	283.789	0.841496	0.0331183	0.450689
Gm35522	42.6518	0.717193	0.0333393	0.451111
Rhou	482.105	0.60191	0.033388	0.451111
Plk5	36.5032	-0.859721	0.0334769	0.451505
Ccl21d	229.36	0.843185	0.0338619	0.454032
Gm4924	69.3081	0.643195	0.0339045	0.454032
AI661453	64.6794	0.815429	0.0339797	0.454241
Lax1	17.3655	0.922058	0.034122	0.454869
Ikbke	145.104	0.927205	0.0341476	0.454869
Cmtm5	15.587	-0.824601	0.0344185	0.455106
Adamts12	304.506	0.949821	0.0344559	0.455106
Gpr34	58.9347	0.938141	0.0346356	0.455749
Thbs3	889.062	0.729364	0.0346913	0.456085
Cytip	142.712	1.20579	0.0349638	0.457244
C4b	3016.02	0.943694	0.035048	0.457244
Wnt9b	34.1941	-0.709666	0.0352232	0.458258
A630072M18Rik	108.842	-0.917806	0.0353386	0.458258
Cerox1	33.8274	0.639738	0.0353788	0.458258
Gm32342	26.2848	0.616204	0.0353846	0.458258
Dnah3	17.11	-0.682963	0.0354731	0.458783
Tex38	37.1916	-0.761121	0.0355459	0.45894
Esyt3	29.8267	1.15267	0.0356581	0.459408
Gm13373	15.4092	1.38755	0.0357525	0.459436
Pik3ap1	246.394	0.754049	0.0357666	0.459436
Kif18a	25.7749	0.954711	0.0358362	0.459548
Gm10591	261.099	0.817982	0.0361149	0.460688
Zfp811	15.0381	0.880081	0.0361595	0.460688
P2ry12	53.9475	0.692012	0.0361689	0.460688
Ikbip	474.029	0.599009	0.036202	0.460723
Gm35268	28.6624	-0.854768	0.0363339	0.462012
Igfbp6	1207.21	0.695356	0.0363727	0.462028
Stra6	16.8543	0.753224	0.0365218	0.463232
Gm35254	17.8415	1.02077	0.0368765	0.464154
Gm13212	231.117	0.844342	0.0369491	0.464154
Egr3	241.81	1.08602	0.0370331	0.464154
Azin2	87.9645	0.759073	0.0370646	0.464154
Ptges	96.0593	0.958215	0.0370955	0.464154
Ccdc68	111.994	0.729544	0.0370999	0.464154
Sox9	134.662	0.671786	0.0371163	0.464154
Mob3b	29.3385	0.639553	0.0371697	0.464437
Reps2	91.9651	1.07361	0.0373949	0.466095
Fam180a	82.2734	0.968316	0.0375465	0.466243
Sprn	39.8662	0.717221	0.0378127	0.46697
Col9a2	64.2945	0.943323	0.0378292	0.46697
Trim30d	155.602	0.619659	0.0378748	0.46697
Pkhd1l1	241.484	1.14588	0.0379116	0.46697
Adamts16	22.5141	1.71363	0.0381319	0.467572
Negr1	116.341	0.903134	0.0382107	0.468158
Plcxd2	27.1671	0.817203	0.0385808	0.471665
Pnp2	100.798	0.616242	0.0385905	0.471665
Map1a	602.314	0.588379	0.0387143	0.472681
Gm5796	20.6188	-0.815106	0.0387674	0.472681
Slc6a9	135.305	0.634845	0.0388882	0.473752
Efemp2	639.626	0.595739	0.0389179	0.473752
Naa38	612.383	-0.596572	0.039543	0.476825
Pcyt1b	19.3881	0.921711	0.0398365	0.476825
Stac2	26.5223	1.48153	0.0398523	0.476825
Dusp14	21.1854	0.936131	0.0399273	0.476825
Adamts7	1074.1	-0.64948	0.0399837	0.477122
Gpr37l1	28.3991	-0.807894	0.0400341	0.477233
Cilp	6132.8	0.747837	0.0400946	0.477315
AA467197	24.9512	0.99159	0.040322	0.47908
Tmeff2	23.6309	1.15336	0.0405993	0.480952
Gprasp2	62.5651	0.688625	0.0406279	0.480952
Gm35113	26.349	0.813201	0.0407523	0.480952
2210416O15Rik	30.4692	-0.845282	0.0407534	0.480952
Ddah1	747.082	0.761342	0.040778	0.480952
Ccn4	149.735	0.772488	0.0408339	0.480952
Gli2	137.827	0.741804	0.0410741	0.480952
Depp1	1997.6	-0.625811	0.0411473	0.480952
Efs	186.391	0.806564	0.0414194	0.480952
Ccr7	18.3092	1.02958	0.0414334	0.480952
Col8a2	984.844	1.06577	0.0415797	0.480982
Lmntd1	16.1087	1.16525	0.0418484	0.483066
Itga4	148.566	0.699946	0.0419461	0.483372
Filip1l	1214.81	0.740631	0.0423339	0.486828
Trpm6	19.5517	0.862986	0.0423749	0.486828
1700012D01Rik	21.9925	-0.611753	0.0427253	0.489105
Col8a1	3093.66	0.903439	0.0427348	0.489105
Nlrc4	27.3668	0.70642	0.0428171	0.489301
Tcap	21346.3	-0.607077	0.043096	0.491071
Errfi1	2647.42	1.10231	0.0431831	0.49126
Blnk	100.66	0.642901	0.043448	0.492053
Ror2	89.3731	0.649447	0.0434825	0.492075
2810410L24Rik	35.0588	-0.643485	0.0436478	0.492444
Fbxo48	21.879	0.827122	0.0438083	0.492444
Helt	41.9682	-0.824108	0.0439933	0.493058
Ipo11-lrrc70	51.991	0.920917	0.0441367	0.494298
Gm34758	14.4718	-0.812564	0.0446919	0.496836
Zfp660	18.0712	0.701438	0.0450017	0.498771
Ccdc106	26.0693	-0.693802	0.0450309	0.498771
Frmd7	20.0862	0.84528	0.045216	0.500089
Plxnc1	165.163	0.665884	0.0453174	0.500478
LOC115490137	82.9266	-0.853716	0.0456928	0.501604
Ticam2	56.0528	0.619798	0.0460034	0.503275
Gm32715	30.5485	-0.598782	0.0462539	0.505472
C1s2	37.5791	0.660178	0.0462711	0.505472
Gm40523	28.0215	-0.734446	0.0464405	0.506225
Enpp2	388.618	0.840792	0.0464947	0.506357
Mmrn1	512.844	0.932976	0.0465196	0.506357
Omd	61.4033	0.872982	0.0466974	0.507562
Pag1	185.947	0.58875	0.0468752	0.50807
Ttc26	50.9192	0.751383	0.0470085	0.50807
Gm32718	254.268	-0.586652	0.047013	0.50807
Vkorc1l1	522.374	-0.761892	0.0470538	0.508147
Cela1	23.0119	1.17721	0.047257	0.509603
Vit	116.114	0.737817	0.0472756	0.509603
Ucn	30.9818	-0.585884	0.0474446	0.510545
Mgp	11691	0.641521	0.0477363	0.512588
Clec4n	170.123	0.83062	0.0481935	0.514512
Hgf	48.9532	1.10613	0.048414	0.514747
Upk3b	386.859	2.18804	0.0489673	0.516995
Gprc5a	93.7284	0.626919	0.0490816	0.517787
Timp1	489.292	0.682124	0.0491108	0.517787
Ndufa3	3835.67	-0.639998	0.0494649	0.51804
Card11	36.3797	1.11861	0.0494693	0.51804
Gadd45a	422.467	-0.589198	0.0498622	0.51804
Art5	354.081	0.620493	0.221662	2.79927
Igsf10	409.031	-0.81423	0.246321	-3.30556
Olfml1	170.017	-1.00748	0.247377	-4.07265
Gm20522	57.7167	0.747232	0.251056	2.97636
Serpine1	2257.98	-0.638874	0.271975	-2.34902
Fap	200.542	-0.835386	0.294661	-2.83507
Cdh11	489.957	-1.26267	0.333693	-3.78393
Tagln3	37.8129	0.952956	0.357321	2.66695
Calml4	15.8555	-1.06829	0.425586	-2.51015
Itih4	107.319	-1.07359	0.465148	-2.30807
Analysis of DEGs rely on DESeq2 package and processed with R. DEGs: Differential expressed genes.
